# Supplementary material for: Minimizing the distortions in electrophysiological source imaging of cortical oscillatory activity via Spectral Structured Sparse Bayesian Learning
Source: Front Neurosci. 2023 Mar 15;17:978527. doi: 10.3389/fnins.2023.978527 (PMC10050575; doi:10.3389/fnins.2023.978527)
Supplement: Supplementary file 2 [file Data_Sheet_2.zip › MEGvsSimulated-EEG-master/common_functions/applying_reference.m]

function [Svv_complex_r,K_r] = applying_reference(Svv_complex,K)
H  = eye(size(Svv_complex,1))-ones(size(Svv_complex,1))/size(Svv_complex,1);
K_r = H*K;
Svv_complex_r = Svv_complex;
for ii = 1:size(Svv_complex,3)
    Svv_complex_r(:,:,ii) = H*squeeze(Svv_complex(:,:,ii))*H;
end
end
