# Supplementary material for: Minimizing the distortions in electrophysiological source imaging of cortical oscillatory activity via Spectral Structured Sparse Bayesian Learning
Source: Front Neurosci. 2023 Mar 15;17:978527. doi: 10.3389/fnins.2023.978527 (PMC10050575; doi:10.3389/fnins.2023.978527)
Supplement: Supplementary file 2 [file Data_Sheet_2.zip › MEGvsSimulated-EEG-master/common_functions/filt_tseries.m]

function [sim_data] = filt_tseries(sim_data,bands)
Data1     = sim_data.functional.data1.Data;
Fs1       = sim_data.functional.data1.Fs;
Nsegments = length(Data1);
Data_TS1 = cell(Nsegments,length(bands));
for band = 1:length(bands)
    disp(strcat('-->> processing band: ', num2str(band)));
    f1             = bands(band,1); %frequency band lower limit
    f2             = bands(band,2); %frequency band upper limit
    for seg = 1:Nsegments    
        tmp                = bandpass(Data1{seg}',[f1 f2],Fs1);
        Data_TS1{seg,band} = tmp';
    end
end
sim_data.functional.data1.Data_TS = Data_TS1;
end
