# Supplementary material for: Minimizing the distortions in electrophysiological source imaging of cortical oscillatory activity via Spectral Structured Sparse Bayesian Learning
Source: Front Neurosci. 2023 Mar 15;17:978527. doi: 10.3389/fnins.2023.978527 (PMC10050575; doi:10.3389/fnins.2023.978527)
Supplement: Supplementary file 2 [file Data_Sheet_2.zip › MEGvsSimulated-EEG-master/common_functions/mkfilt_eloreta.m]

function [A,Wout]=mkfilt_eloreta(L,regu,W);
% makes spatial filter according to eLoreta 
% usage  A=mkfilt_eloreta(L); or  A=mkfilt_eloreta(L,regu);
%
% input L:  NxMxP leadfield tensor for N channels, M voxels, and 
%           P dipole directions. Typically P=3. (If you do MEG for 
%           a spherical volume conductor or reduce the rank, you must 
%           reduce L such that it has full rank for each voxel, such that,
%           e.g., P=2)
%       regu: optional regularization parameter (default is .05 corresponding 
%             to 5% of the average of the eigenvalues of some matrix to be inverted.) 
% 
% output A: NxMxP tensor of spatial filters. If x is the Nx1 data vector at time t. 
%           then A(:,m,p)'*x is the source activity at time t in voxel m in source direction
%           p. 
% 
% code implemented by Guido Nolte
% please cite
% �R.D. Pascual-Marqui: Discrete, 3D distributed, linear imaging methods of electric neuronal activity. Part 1: exact, zero
% error localization. arXiv:0710.3341 [math-ph], 2007-October-17, http://arxiv.org/pdf/0710.3341 �

if nargin<2;regu=.05;end

[nchan ng ndum]=size(L);
LL=zeros(nchan,ndum,ng);
for i=1:ndum;
    LL(:,i,:)=L(:,:,i);
end
LL=reshape(LL,nchan,ndum*ng);

u0=eye(nchan);
if nargin<3
W=reshape(repmat(eye(ndum),1,ng),ndum,ndum,ng);
end

Winv=zeros(ndum,ndum,ng);
winvkt=zeros(ng*ndum,nchan);
kont=0;
kk=0;
while kont==0;
    kk=kk+1;
    for i=1:ng;
        Winv(:,:,i)=(inv(W(:,:,i)+trace(W(:,:,i))/(ndum*10^6)));
        %if i==ng;disp(W(:,:,i));end
    end
    for i=1:ng;
        %winvkt(i,:,:)=Winv(:,:,i)*(squeeze(LL(:,:,i)))';
        %winvkt(i,:,:)=(squeeze(LL(:,:,i)))';
        winvkt(ndum*(i-1)+1:ndum*i,:)=Winv(:,:,i)*LL(:,ndum*(i-1)+1:ndum*i)';
    end
    kwinvkt=LL*winvkt;
    %kwinvkt(1:4,1:4)
       
        alpha=regu*trace(kwinvkt)/nchan;
        M=inv(kwinvkt+alpha*u0);
        
        [ux,sx,vx]=svd(kwinvkt);
        %disp(sx(1,1)/alpha)
        Wold=W;
        for i=1:ng;
        Lloc=squeeze(L(:,i,:));
        % Wold=W;
        Mb=Lloc'*M*Lloc;
        Mb=Mb+eye(ndum)*trace(Mb)/10^10;
        W(:,:,i)=sqrtm(Mb);
        end
    reldef=(norm(reshape(W,[],1)-reshape(Wold,[],1))/norm(reshape(Wold,[],1)));
%     disp(reldef)
    if kk>20 || reldef< .000001 ; kont=1;end;
end
%disp(kk)

ktm=LL'*M;
%ktm=reshape(ktm,ng,ndum,nchan);
 A=zeros(nchan,ng,ndum);

 for i=1:ng;
     A(:,i,:)=(Winv(:,:,i)*ktm(ndum*(i-1)+1:ndum*i,:))';
 end
 Wout=W;
return
