# Supplementary material for: Minimizing the distortions in electrophysiological source imaging of cortical oscillatory activity via Spectral Structured Sparse Bayesian Learning
Source: Front Neurosci. 2023 Mar 15;17:978527. doi: 10.3389/fnins.2023.978527 (PMC10050575; doi:10.3389/fnins.2023.978527)
Supplement: Supplementary file 2 [file Data_Sheet_2.zip › MEGvsSimulated-EEG-master/common_functions/pickpoint.m]

function point = pickpoint(vx,vy,vz,vertices,metric_param)
pointvx = find(abs(vertices(:,1) - vx) < metric_param);
pointvy = find(abs(vertices(:,2) - vy) < metric_param);
pointvz = find(abs(vertices(:,3) - vz) < metric_param);
point    = intersect(intersect(pointvx,pointvy),pointvz); 
if isempty(point)
    point    = intersect(pointvx,pointvy);
    if isempty(point)
        point    = intersect(pointvx,pointvz);
        if isempty(point)
            point    = intersect(pointvy,pointvz);
        end
    end
end
end
