# Supplementary material for: Minimizing the distortions in electrophysiological source imaging of cortical oscillatory activity via Spectral Structured Sparse Bayesian Learning
Source: Front Neurosci. 2023 Mar 15;17:978527. doi: 10.3389/fnins.2023.978527 (PMC10050575; doi:10.3389/fnins.2023.978527)
Supplement: Supplementary file 2 [file Data_Sheet_2.zip › MEGvsSimulated-EEG-master/common_functions/remove_leadfield_channel.m]

function [L_MEG,MEG_channel] = remove_leadfield_channel(MEG_channel,unproced,preproced)

Channels = MEG_channel.Channel;
labels = preproced.data.label;
L_MEG = unproced.Gain;

from = 1;
limit = length(Channels);
while(from <= limit)
    pos = find(strcmpi(Channels(from).Name, labels), 1);
    if (isempty(pos))
        Channels(from)=[];
        L_MEG(from,:)=[];
        limit = limit - 1;
    else
        from = from + 1;
    end
end

MEG_channel.Channel = Channels;
end
