# Supplementary material for: Minimizing the distortions in electrophysiological source imaging of cortical oscillatory activity via Spectral Structured Sparse Bayesian Learning
Source: Front Neurosci. 2023 Mar 15;17:978527. doi: 10.3389/fnins.2023.978527 (PMC10050575; doi:10.3389/fnins.2023.978527)
Supplement: Supplementary file 2 [file Data_Sheet_2.zip › MEGvsSimulated-EEG-master/common_functions/trascendent_term.m]

function y=trascendent_term(x)
indMin=find(x<=731);
indMax =find(x>731);
y(indMin)=((pi*x(indMin)).^(-1/2).*exp(-x(indMin))./(erfc(x(indMin).^(1/2))));   
y(indMax)=1;    
end
