# Supplementary material for: Minimizing the distortions in electrophysiological source imaging of cortical oscillatory activity via Spectral Structured Sparse Bayesian Learning
Source: Front Neurosci. 2023 Mar 15;17:978527. doi: 10.3389/fnins.2023.978527 (PMC10050575; doi:10.3389/fnins.2023.978527)
Supplement: Supplementary file 2 [file Data_Sheet_2.zip › MEGvsSimulated-EEG-master/simulation_data/meeg_sim_landmark.m]

function [sim_data] = meeg_sim_landmark(sim_data,bands)
%% Parameters
F_data1        = sim_data.functional.data1.F;
Svvdata1       = sim_data.functional.data1.Svv;
Lvj            = sim_data.structural.L_data13D;
No             = length(Lvj);
W              = speye(No);
Ldata2         = sim_data.structural.L_data23D;
[Svvdata1,Lvj] = applying_reference(Svvdata1,Lvj);
LvjW           = Lvj*W;
p1             = size(LvjW,1);
q              = size(LvjW,2);
p1             = size(LvjW,1);
p2             = size(Ldata2,1);
q              = size(LvjW,2);
Ip             = eye(p1);
Iq             = eye(q);
scaleL         = sqrt(sum(abs(diag(LvjW*LvjW')))/p1);
LvjW           = LvjW/scaleL;
WLjv           = LvjW';
LvjW2Ljv       = LvjW*WLjv;
scaleL         = sqrt(sum(abs(diag(Ldata2*Ldata2')))/p2);
Ldata2         = Ldata2/scaleL;
gamma_grid     = 0:0.1:2;
gcv            = zeros(length(gamma_grid),1);
%%
for band = 1:size(bands,1)
    F1                     = bands(band,1); %frequency band lower limit
    F2                     = bands(band,2); %frequency band upper limit
    %% data1 Inverse solution filter
    [val,idf1]             = min(abs(F_data1-F1));
    [val,idf2]             = min(abs(F_data1-F2));
    %
    Svvdata1band           = mean(Svvdata1(:,:,idf1:idf2),3);
    scaleV                 = (sum(abs(diag(Svvdata1band)))/p1);
    Svvdata1band           = Svvdata1band/scaleV;
    %
    count                  = 1;
    for gamma = gamma_grid
        Txiv               = Ip - (10^gamma)*LvjW2Ljv + (10^gamma)*LvjW2Ljv*(Ip/((10^gamma)*LvjW2Ljv + Ip))*((10^gamma)*LvjW2Ljv);
        gcv(count)         = (1/p1)*sum(abs(diag(Txiv*Svvdata1band*Txiv')))/((1/p1)*sum(abs(diag(Txiv))))^2;
        disp(['eloreta gcv param_' , num2str(gamma)])
        count              = count + 1;
    end
    %
    [gcv_opt,idx_gamma]    = min(gcv);
    gamma                  = gamma_grid(idx_gamma);
    sigma2jW               = (10^gamma)*W';
    sigma2jWLjv            = (10^gamma)*WLjv;
    LvjWsigma2j            = (10^gamma)*LvjW;
    LvjWsigma2jW           = LvjWsigma2j*W';
    sigma2j_post0          = (W*sigma2jWLjv)/(LvjW*sigma2jWLjv+Ip);
    % Only save the diagonals of the Posterior Covariance
    for count_gen = 1:size(W,1)
        sigma2j_post(count_gen) = W(count_gen,:)*sigma2jW(:,count_gen) - sigma2j_post0(count_gen,:)*LvjWsigma2jW(:,count_gen);
    end
    Tjv                        = (W*sigma2jWLjv-sigma2j_post0*(LvjWsigma2j*WLjv));
    SvvTvj                     = Svvdata1band*Tjv';
    for count_gen = 1:size(Tjv,1)
        s2j(count_gen)         = abs(Tjv(count_gen,:)*SvvTvj(:,count_gen));
    end
    s2j                    = sum(reshape(abs(s2j),3,length(s2j)/3),1)';
    sigma2j_post           = sum(reshape(abs(sigma2j_post),3,length(sigma2j_post)/3),1)';
    stat                   = sqrt(s2j./sigma2j_post);
    indms                  = find(stat > 0);
    J                      = zeros(No/3,1);
    J(indms)               = s2j(indms);
    %
    indms3D                = [3*indms-2 3*indms-1 3*indms];
    indms3D                = indms3D';
    indms3D                = indms3D(:);
    LvjTjv                 = Ldata2(:,indms3D)*Tjv(indms3D,:);
    TvjLjv                 = LvjTjv';
    Svvdata2band           = LvjTjv*Svvdata1band*TvjLjv;
    scaleV                 = (sum(abs(diag(Svvdata2band)))/p2);
    Svvdata2band           = Svvdata2band/scaleV;
    %
    Svv1{band}             = Svvdata1band;
    Svv2{band}             = Svvdata2band;
    Tdata1{band}           = Tjv;
    Jdata1{band}           = J;
    statdata1{band}        = stat;
    indmsdata1{band}       = indms;
end
sim_data.functional.data1.T         = Tdata1;
sim_data.functional.data1.J         = Jdata1;
sim_data.functional.data1.stat      = statdata1;
sim_data.functional.data1.indms     = indmsdata1;
sim_data.functional.data1.Svvdata1  = Svv1;
sim_data.functional.data2.Svvdata2  = Svv2;

end
