# Supplementary material for: Minimizing the distortions in electrophysiological source imaging of cortical oscillatory activity via Spectral Structured Sparse Bayesian Learning
Source: Front Neurosci. 2023 Mar 15;17:978527. doi: 10.3389/fnins.2023.978527 (PMC10050575; doi:10.3389/fnins.2023.978527)
Supplement: Supplementary file 2 [file Data_Sheet_2.zip › MEGvsSimulated-EEG-master/simulation_data/meeg_sim_structural.m]

function [sim_data] = meeg_sim_structural(sim_data,preproced_data_path,protocol_path)
%% Loading files
preproced_data = load(preproced_data_path);

leadfield_data1_file = fullfile(protocol_path,'data','175237_MEG_4D_Neuroimaging','@raw5-Restin_c_rfDC','headmodel_surf_os_meg');
leadfield_data1 = load(leadfield_data1_file);

leadfield_data2_file = fullfile(protocol_path,'data','175237_EEG_10_20','@intra','headmodel_surf_openmeeg');
leadfield_data2 = load(leadfield_data2_file);

data1_channel_file = fullfile(protocol_path,'data','175237_MEG_4D_Neuroimaging','@raw5-Restin_c_rfDC','channel_4d_acc1.mat');
data1_channel = load(data1_channel_file);

data2_channel_file = fullfile(protocol_path,'data','175237_EEG_10_20','@intra','channel_10-20_19.mat');
data2_channel = load(data2_channel_file);

surface_file = fullfile(protocol_path,'anat','175237_MEG_4D_Neuroimaging','tess_cortex_concat_6000V.mat');
surface = load(surface_file);

surface_file_short = fullfile(protocol_path,'anat','175237_MEG_4D_Neuroimaging','tess_cortex_concat_6000V.mat');
surface_short = load(surface_file_short);

%% Surface curvature compensator
disp('-->> Creating curvature compensator');
aSulc                 = 5; % baseline of sulci curvature factor 
aGiri                 = 5; % baseline of giri curvature factor 
bSulc                 = 3; % scale of sulci curvature factor 
bGiri                 = 3; % scale of giri curvature factor 

Curv                  = surface.Curvature;
Sulc                  = surface.SulciMap;
Curv                  = abs(Curv);
CurvSulc              = zeros(length(Curv),1);
CurvGiri              = zeros(length(Curv),1);
CurvSulc(Sulc == 1)   = aSulc + bSulc.*Curv(Sulc == 1);
CurvSulc(Sulc == 0)   = 1;
CurvGiri(Sulc == 0)   = aGiri + bGiri.*Curv(Sulc == 0);
CurvGiri(Sulc == 1)   = 1;

Sulc3D                = zeros(1,3*length(Sulc));
CurvSulc3D            = zeros(1,3*length(Curv));
CurvGiri3D            = zeros(1,3*length(Curv));

node3 = 1;
for node = 1:length(Curv)
    CurvSulc3D([node3 node3+1 node3+2]) = repmat(CurvSulc(node),1,3);
    CurvGiri3D([node3 node3+1 node3+2]) = repmat(CurvGiri(node),1,3);
    Sulc3D([node3 node3+1 node3+2])     = repmat(Sulc(node),1,3);
    node3                               = node3 + 3;
end

% Compensated Lead Fields
disp('-->> Creating field information');
[L_data13D,data1_channel] = remove_leadfield_channel(data1_channel,leadfield_data1,preproced_data);
L_data23D             = leadfield_data2.Gain;

GridOrient            = leadfield_data1.GridOrient;
GridAtlas             = leadfield_data1.GridAtlas;

L_data1                 = bst_gain_orient(L_data13D, GridOrient,GridAtlas);
L_data2                 = bst_gain_orient(L_data23D, GridOrient,GridAtlas);

clearvars leadfield_data1 leadfield_data2

L_data13Dsulc           = L_data13D.*repmat(CurvSulc3D,size(L_data13D,1),1);
L_data23Dsulc           = L_data23D.*repmat(CurvSulc3D,size(L_data23D,1),1);
L_data13Dgiri           = L_data13D.*repmat(CurvGiri3D,size(L_data13D,1),1);
L_data23Dgiri           = L_data23D.*repmat(CurvGiri3D,size(L_data23D,1),1);

L_data1sulc             = bst_gain_orient(L_data13Dsulc,GridOrient,GridAtlas);
L_data2sulc             = bst_gain_orient(L_data23Dsulc,GridOrient,GridAtlas);
L_data1giri             = bst_gain_orient(L_data13Dgiri,GridOrient,GridAtlas);
L_data2giri             = bst_gain_orient(L_data23Dgiri,GridOrient,GridAtlas);

%% Parcells 
disp('-->> Creating parcel smoother');
parcellation_none   = cell(length(L_data1),1);
for area = 1:length(L_data1)
   parcellation_none{area}    = area;
end

parcellation_none3D = cell(length(L_data1),1);
for area = 1:length(L_data1)
    q0                        = 3*(area-1);
    parcellation_none3D{area} = [q0+1;q0+2;q0+3];
end

Atlas = surface.Atlas(3).Scouts;

parcellation        = cell(length(Atlas),1);
for area = 1:length(Atlas)
    parcellation{area}        = Atlas(area).Vertices;
end

parcellation3D      = cell(length(Atlas),1);
for area = 1:length(Atlas)
    for node = 1:length(Atlas(area).Vertices)
        q0                    = 3*(Atlas(area).Vertices(node)-1);
        tmp_parcellation3D    = [q0+1;q0+2;q0+3];
        parcellation3D {area} = cat(1,parcellation3D {area},tmp_parcellation3D );
    end
end

%% Laplacian and Normals
disp('-->> Creating Laplacian&Normals');
Faces                 = surface.Faces; 
[D,D3D]              = graph_laplacian(Faces);
Dinv                 = speye(length(D))/D;
Dinv                 = (Dinv + Dinv)/2;
D3Dinv               = speye(length(D3D))/D3D;
D3Dinv               = (D3Dinv + D3Dinv)/2;
Ninv                 = blk_diag(GridOrient',1);
N                    = Ninv';
DN                   = D*N;
DNinv                = Ninv*Dinv;
nEigs                = 100;
FEM                  = firstOrderFEM(surface.Vertices,surface.Faces);
[evecs,evals]        = eigs(FEM.laplacian,FEM.vtxInnerProds,nEigs,'sm');
evalsd               = diag(evals);
indemd               = find(abs(evalsd)<10^(-12)*abs(evalsd(end)));
evecs(:,indemd)      = [];
stremd               = precomputeEarthMoversADMM(surface.Vertices,surface.Faces,evecs);

%% Saving data
sim_data.structural.L_data13D              = L_data13D;
sim_data.structural.L_data13Dgiri          = L_data13Dgiri;
sim_data.structural.L_data13Dsulc          = L_data13Dsulc;
sim_data.structural.L_data23D              = L_data23D;
sim_data.structural.L_data23Dgiri          = L_data23Dgiri;
sim_data.structural.L_data23Dsulc          = L_data23Dsulc;
sim_data.structural.L_data1                = L_data1;
sim_data.structural.L_data1giri            = L_data1giri;
sim_data.structural.L_data1sulc            = L_data1sulc;
sim_data.structural.L_data2                = L_data2;
sim_data.structural.L_data2giri            = L_data2giri;
sim_data.structural.L_data2sulc            = L_data2sulc;
sim_data.structural.surface                = surface;
sim_data.structural.surface_short          = surface_short;
sim_data.structural.data1_channel          = data1_channel;
sim_data.structural.data2_channel          = data2_channel;
sim_data.structural.parcellation_none      = parcellation_none;
sim_data.structural.parcellation_none3D    = parcellation_none3D;
sim_data.structural.parcellation           = parcellation;
sim_data.structural.parcellation3D         = parcellation3D;
sim_data.structural.GridOrient             = GridOrient;
sim_data.structural.GridAtlas              = GridAtlas;
sim_data.structural.Sulc                   = Sulc;
sim_data.structural.CurvSulc               = CurvSulc;
sim_data.structural.CurvGiri               = CurvGiri;
sim_data.structural.DN                     = DN;
sim_data.structural.DNinv                  = DNinv;
sim_data.structural.D                      = D;
sim_data.structural.Dinv                   = Dinv;
sim_data.structural.D3D                    = D3D;
sim_data.structural.D3Dinv                 = D3Dinv;
sim_data.structural.N                      = N;
sim_data.structural.Ninv                   = Ninv;
sim_data.structural.stremd                 = stremd;
