# Supplementary material for: Minimizing the distortions in electrophysiological source imaging of cortical oscillatory activity via Spectral Structured Sparse Bayesian Learning
Source: Front Neurosci. 2023 Mar 15;17:978527. doi: 10.3389/fnins.2023.978527 (PMC10050575; doi:10.3389/fnins.2023.978527)
Supplement: Supplementary file 3 [file Data_Sheet_3.zip]

Archive with 42 entries (38 files):
- ECoGvsEEG-master/
- ECoGvsEEG-master/Main.m
- ECoGvsEEG-master/README.md
- ECoGvsEEG-master/common_functions/
- ECoGvsEEG-master/common_functions/applying_reference.m
- ECoGvsEEG-master/common_functions/band_power.m
- ECoGvsEEG-master/common_functions/bandpass.m
- ECoGvsEEG-master/common_functions/blk_diag.m
- ECoGvsEEG-master/common_functions/blur_transfer.m
- ECoGvsEEG-master/common_functions/bst_gain_orient.m
- ECoGvsEEG-master/common_functions/compute_geodesic.m
- ECoGvsEEG-master/common_functions/corr_map.m
- ECoGvsEEG-master/common_functions/cross_spectrum.m
- ECoGvsEEG-master/common_functions/earthMoversADMM.m
- ECoGvsEEG-master/common_functions/estimating_EMD.m
- ECoGvsEEG-master/common_functions/filt_tseries.m
- ECoGvsEEG-master/common_functions/firstOrderFEM.m
- ECoGvsEEG-master/common_functions/graph_laplacian.m
- ECoGvsEEG-master/common_functions/inverse_solver.m
- ECoGvsEEG-master/common_functions/mkfilt_eloreta.m
- ECoGvsEEG-master/common_functions/mkfilt_lcmv.m
- ECoGvsEEG-master/common_functions/pickpoint.m
- ECoGvsEEG-master/common_functions/power_samples.m
- ECoGvsEEG-master/common_functions/precomputeEarthMoversADMM.m
- ECoGvsEEG-master/common_functions/remove_leadfield_channel.m
- ECoGvsEEG-master/common_functions/sSSBLpp.m
- ECoGvsEEG-master/common_functions/sSSBLpp_ultralarge.m
- ECoGvsEEG-master/common_functions/split_hemispheres_monkey.m
- ECoGvsEEG-master/common_functions/surfpatch.m
- ECoGvsEEG-master/common_functions/trascendent_term.m
- ECoGvsEEG-master/concurrency_evaluation/
- ECoGvsEEG-master/concurrency_evaluation/concurrency.m
- ECoGvsEEG-master/concurrency_evaluation/figure_blur.m
- ECoGvsEEG-master/concurrency_evaluation/figure_concurrency.m
- ECoGvsEEG-master/concurrency_evaluation/performance_concurrency.m
- ECoGvsEEG-master/simulation_data/
- ECoGvsEEG-master/simulation_data/cmap_pearson.mat
- ECoGvsEEG-master/simulation_data/cmap_pval.mat
- ECoGvsEEG-master/simulation_data/eecg_sim_functional.m
- ECoGvsEEG-master/simulation_data/eecg_sim_landmark.m
- ECoGvsEEG-master/simulation_data/eecg_sim_structural.m
- ECoGvsEEG-master/simulation_data/mycolor.mat
