# Supplementary material for: Minimizing the distortions in electrophysiological source imaging of cortical oscillatory activity via Spectral Structured Sparse Bayesian Learning
Source: Front Neurosci. 2023 Mar 15;17:978527. doi: 10.3389/fnins.2023.978527 (PMC10050575; doi:10.3389/fnins.2023.978527)
Supplement: Supplementary file 3 [file Data_Sheet_3.zip › ECoGvsEEG-master/common_functions/filt_tseries.m]

function [sim_data] = filt_tseries(sim_data,bands)
Data1    = sim_data.functional.data1.Data;
Data1    = Data1';
Fs1      = sim_data.functional.data1.Fs;
Data2    = sim_data.functional.data2.Data;
Data2    = Data2';
Fs2      = sim_data.functional.data2.Fs;
Data_TS1 = cell(1,length(bands));
Data_TS2 = cell(1,length(bands));
for band = 1:length(bands)
    disp(strcat('-->> processing band: ', num2str(band)));
    f1             = bands(band,1); %frequency band lower limit
    f2             = bands(band,2); %frequency band upper limit  
    tmp            = bandpass(Data1,[f1 f2],Fs1);
    Data_TS1{band} = tmp';
    tmp            = bandpass(Data2,[f1 f2],Fs2);  
    Data_TS2{band} = tmp';
end
sim_data.functional.data1.Data_TS = Data_TS1';
sim_data.functional.data2.Data_TS = Data_TS2';
end
