# Supplementary material for: Minimizing the distortions in electrophysiological source imaging of cortical oscillatory activity via Spectral Structured Sparse Bayesian Learning
Source: Front Neurosci. 2023 Mar 15;17:978527. doi: 10.3389/fnins.2023.978527 (PMC10050575; doi:10.3389/fnins.2023.978527)
Supplement: Supplementary file 3 [file Data_Sheet_3.zip › ECoGvsEEG-master/common_functions/power_samples.m]

function [J1,J2] = power_samples(sim_data,J0,T,bands,ind,isfield)
Nbands      = length(bands);
GridOrient  = sim_data.structural.GridOrient;
GridAtlas   = sim_data.structural.GridAtlas;
for band = 1:Nbands
    T1                   = T{band}{1};
    T2                   = T{band}{2};
    %For filtered time series (project J2 on J1)
    if (isfield == 2) || (isfield == 3) %3D Lead Field
        T1               = bst_gain_orient(T1', GridOrient,GridAtlas);
        T1               = T1';
        T2               = bst_gain_orient(T2', GridOrient,GridAtlas);
        T2               = T2';
    end
    % source 1
    J01                  = J0{band}(:,1);
    data1                = sim_data.functional.data1.Data_TS{band}; %Data_FC for band power and Data_TS{band} for filtered time series
    F1                   = sim_data.functional.data1.F;
    J1(:,:,band)         = band_power(data1,J01,T1,bands,band,F1,ind,isfield);
    % source 2
    J02                  = J0{band}(:,2);
    data2                = sim_data.functional.data2.Data_TS{band}; %Data_FC for band power and Data_TS{band} for filtered time series
    F2                   = sim_data.functional.data2.F;
    J2(:,:,band)         = band_power(data2,J02,T2,bands,band,F2,ind,isfield);
end
end
