# Supplementary material for: Minimizing the distortions in electrophysiological source imaging of cortical oscillatory activity via Spectral Structured Sparse Bayesian Learning
Source: Front Neurosci. 2023 Mar 15;17:978527. doi: 10.3389/fnins.2023.978527 (PMC10050575; doi:10.3389/fnins.2023.978527)
Supplement: Supplementary file 3 [file Data_Sheet_3.zip › ECoGvsEEG-master/concurrency_evaluation/figure_blur.m]

function [mapsfig1,mapsfig2,mapsfig3] = figure_blur(sim_data,space_freq,band_label,method_label)
%% Parameters
%% Colormap
load('mycolor.mat');
load('cmap_pearson');
load('cmap_pval');
surface              = sim_data.structural.surface;
Vertices             = surface.Vertices;
Ngen                 = length(Vertices);
Faces                = surface.Faces;
VertConn             = surface.VertConn;
smoothValue          = 0.66;
SurfSmoothIterations = 10;
Vertices             = tess_smooth(Vertices, smoothValue, SurfSmoothIterations, VertConn, 1);
Sulc                 = surface.SulciMap;
ind                  = surface.indL;
VerticesL            = Vertices(ind,:);
%%
mapsfig1             = figure('Color','w','Name',strcat(method_label,'  Mode PSF'));
for band = 1:length(band_label)
    %% Source 1
    J1                     = squeeze(space_freq.blur.Rmode(band,1,:));
    map1                   = zeros(Ngen,1);
    map1(ind)              = J1;
    map1                   = abs(map1)/max(abs(map1));
    %% Source 2
    J2                     = squeeze(space_freq.blur.Rmode(band,2,:));
    map2                   = zeros(Ngen,1);
    map2(ind)              = J2;
    map2                   = abs(map2)/max(abs(map2));
    %% Plot Source1/Source2 (8 subplots)
    %1-----------------------------------------------------------------------
    figure; % subplot(10,4,8*(band-1)+1)
    patch('Faces',Faces,'Vertices',Vertices,'FaceVertexCData',Sulc*0.06+...
        log10(map1),'FaceColor','interp','EdgeColor','none','FaceAlpha',.99);
    colormap(gca,cmap);
    ind_mode = squeeze(space_freq.blur.ind_mode{band,1});
    hold on; scatter3(VerticesL(ind_mode,1),VerticesL(ind_mode,2),VerticesL(ind_mode,3),50,'filled')
    axis off
    set(gca,'xcolor','w','ycolor','w','zcolor','w');
    view(180,0);
    text(max(Vertices(:,1)),max(Vertices(:,2)),max(Vertices(:,3)),'L')
    %1-----------------------------------------------------------------------
    if band == 1
        title([method_label ' ' 'ECoG'])
    end
    
    %2-----------------------------------------------------------------------
%     subplot(10,4,8*(band-1)+2)
%     patch('Faces',Faces,'Vertices',Vertices,'FaceVertexCData',Sulc*0.06+...
%         log10(map1),'FaceColor','interp','EdgeColor','none','FaceAlpha',.99);
%     colormap(gca,cmap);
%     ind_mode = squeeze(space_freq.blur.ind_mode{band,1});
%     hold on; scatter3(VerticesL(ind_mode,1),VerticesL(ind_mode,2),VerticesL(ind_mode,3),2,'filled')
%     axis off
%     set(gca,'xcolor','w','ycolor','w','zcolor','w');
%     view(180,90);
%     text(max(Vertices(:,1)),min(Vertices(:,2)),max(Vertices(:,3)),'D')
%     %2-----------------------------------------------------------------------
%     if band == 1
%         title([method_label ' ' 'ECoG'])
%     end
    
    %3-----------------------------------------------------------------------
    figure; % subplot(10,4,8*(band-1)+3)
    patch('Faces',Faces,'Vertices',Vertices,'FaceVertexCData',Sulc*0.06+...
        log10(map2),'FaceColor','interp','EdgeColor','none','FaceAlpha',.99);
    colormap(gca,cmap);
    ind_mode = squeeze(space_freq.blur.ind_mode{band,1});
    hold on; scatter3(VerticesL(ind_mode,1),VerticesL(ind_mode,2),VerticesL(ind_mode,3),50,'filled')
    axis off
    set(gca,'xcolor','w','ycolor','w','zcolor','w');
    view(180,0);
    text(max(Vertices(:,1)),max(Vertices(:,2)),max(Vertices(:,3)),'L')
    %3-----------------------------------------------------------------------
    if band == 1
        title([method_label ' ' 'EEG'])
    end
    
    %4-----------------------------------------------------------------------
%     subplot(10,4,8*(band-1)+4)
%     patch('Faces',Faces,'Vertices',Vertices,'FaceVertexCData',Sulc*0.06+...
%         log10(map2),'FaceColor','interp','EdgeColor','none','FaceAlpha',.99);
%     colormap(gca,cmap);
%     ind_mode = squeeze(space_freq.blur.ind_mode{band,1});
%     hold on; scatter3(VerticesL(ind_mode,1),VerticesL(ind_mode,2),VerticesL(ind_mode,3),2,'filled')
%     axis off
%     set(gca,'xcolor','w','ycolor','w','zcolor','w');
%     view(180,90);
%     text(max(Vertices(:,1)),min(Vertices(:,2)),max(Vertices(:,3)),'D')
%     %4-----------------------------------------------------------------------
%     if band == 1
%         title([method_label ' ' 'EEG'])
%     end
%     
%     %5-----------------------------------------------------------------------
%     subplot(10,4,8*(band-1)+5)
%     patch('Faces',Faces,'Vertices',Vertices,'FaceVertexCData',Sulc*0.06+...
%         log10(map1),'FaceColor','interp','EdgeColor','none','FaceAlpha',.99);
%     colormap(gca,cmap);
%     ind_mode = squeeze(space_freq.blur.ind_mode{band,1});
%     hold on; scatter3(VerticesL(ind_mode,1),VerticesL(ind_mode,2),VerticesL(ind_mode,3),2,'filled')
%     axis off
%     set(gca,'xcolor','w','ycolor','w','zcolor','w');
%     view(-90,0);
%     text(min(Vertices(:,1)),max(Vertices(:,2)),max(Vertices(:,3)),'P')
%     %5------------------------------------------------------------------------
%     
%     %6------------------------------------------------------------------------
%     subplot(10,4,8*(band-1)+6)
%     patch('Faces',Faces,'Vertices',Vertices,'FaceVertexCData',Sulc*0.06+...
%         log10(map1),'FaceColor','interp','EdgeColor','none','FaceAlpha',.99);
%     colormap(gca,cmap);
%     ind_mode = squeeze(space_freq.blur.ind_mode{band,1});
%     hold on; scatter3(VerticesL(ind_mode,1),VerticesL(ind_mode,2),VerticesL(ind_mode,3),2,'filled')
%     axis off
%     set(gca,'xcolor','w','ycolor','w','zcolor','w');
%     view(180,-90);
%     text(max(Vertices(:,1)),max(Vertices(:,2)),min(Vertices(:,3)),'V')
%     %6------------------------------------------------------------------------
%     
%     %7------------------------------------------------------------------------
%     subplot(10,4,8*(band-1)+7)
%     patch('Faces',Faces,'Vertices',Vertices,'FaceVertexCData',Sulc*0.06+...
%         log10(map2),'FaceColor','interp','EdgeColor','none','FaceAlpha',.99);
%     colormap(gca,cmap);
%     ind_mode = squeeze(space_freq.blur.ind_mode{band,1});
%     hold on; scatter3(VerticesL(ind_mode,1),VerticesL(ind_mode,2),VerticesL(ind_mode,3),2,'filled')
%     axis off
%     set(gca,'xcolor','w','ycolor','w','zcolor','w');
%     view(-90,0);
%     text(min(Vertices(:,1)),max(Vertices(:,2)),max(Vertices(:,3)),'P')
%     %7------------------------------------------------------------------------
%     
%     %8------------------------------------------------------------------------
%     subplot(10,4,8*(band-1)+8)
%     patch('Faces',Faces,'Vertices',Vertices,'FaceVertexCData',Sulc*0.06+...
%         log10(map2),'FaceColor','interp','EdgeColor','none','FaceAlpha',.99);
%     colormap(gca,cmap);
%     ind_mode = squeeze(space_freq.blur.ind_mode{band,1});
%     hold on; scatter3(VerticesL(ind_mode,1),VerticesL(ind_mode,2),VerticesL(ind_mode,3),2,'filled')
%     axis off
%     set(gca,'xcolor','w','ycolor','w','zcolor','w');
%     view(180,-90);
%     text(max(Vertices(:,1)),max(Vertices(:,2)),min(Vertices(:,3)),'V')
%     %8------------------------------------------------------------------------
end
file_name = strcat(method_label,'_Mode_PSF','.fig');
savefig(mapsfig1,file_name);
%%
mapsfig2             = figure('Color','w','Name',strcat(method_label,' Mode PSF Histogram'));
for band = 1:length(band_label)
    %% Source 1
    J1                     = squeeze(space_freq.blur.Rmode(band,1,:));
    map1                   = zeros(Ngen,1);
    map1(ind)              = J1;
    map1                   = map1/max(map1);
    %% Source 2
    J2                     = squeeze(space_freq.blur.Rmode(band,2,:));
    map2                   = zeros(Ngen,1);
    map2(ind)              = J2;
    map2                   = map2/max(map2);
    %%
    subplot(5,2,2*(band-1)+1); hist(map1);
    modeval              = num2str(space_freq.blur.blurmode(band,1));
    ttl = strcat('ECoG-PSF',' SD:', modeval);
    title(ttl);
    subplot(5,2,2*(band-1)+2); hist(map2);
    modeval              = num2str(space_freq.blur.blurmode(band,2));
    ttl = strcat('EEG-PSF',' SD:', modeval);
    title(ttl);
end
file_name = strcat(method_label,'_ModePSF_Hist','.fig');
savefig(mapsfig2,fullfile(file_name));
%%
mapsfig3             = figure('Color','w','Name',strcat(method_label,'  SD Histogram'));
for band = 1:length(band_label)
    J1                   = squeeze(space_freq.blur.blursd(band,1,:));
    J2                   = squeeze(space_freq.blur.blursd(band,2,:));
    map1                 = J1;
    map2                 = J2;
    subplot(5,2,2*(band-1)+1); hist(map1);
    modeval              = num2str(space_freq.blur.blurmode(band,1));
    ttl = strcat('ECoG-SD',' Mode:', modeval);
    title(ttl);
    subplot(5,2,2*(band-1)+2); hist(map2);
    modeval              = num2str(space_freq.blur.blurmode(band,2));
    ttl = strcat('EEG-SD',' Mode:', modeval);
    title(ttl);
end
file_name = strcat(method_label,'_SD_Hist','.fig');
savefig(mapsfig3,fullfile(file_name));
